# Supplementary material for: Urban spatial form analysis based on the architectural layout -- Taking Zhengzhou City as an example
Source: PLoS One. 2022 Dec 9;17(12):e0277169. doi: 10.1371/journal.pone.0277169 (PMC9733843; doi:10.1371/journal.pone.0277169)
Supplement: S1 File — (ZIP) [file pone.0277169.s001.zip]

Archive with 19 entries (11 files):
- Supporting information/S1_Model Data/
- Supporting information/S1_Model Data/Concentration form/
- Supporting information/S1_Model Data/Concentration form/2D_Plane concentration - no difference in height_Result.xlsx
- Supporting information/S1_Model Data/Concentration form/3D_Plane concentration - no difference in height_Result.xlsx
- Supporting information/S1_Model Data/Dispersion form/
- Supporting information/S1_Model Data/Dispersion form/2D_Dispersion form_Result.xlsx
- Supporting information/S1_Model Data/Dispersion form/3D_Plane dispersion - height difference_Result.xlsx
- Supporting information/S1_Model Data/Dispersion form/3D_Plane dispersion - no difference in height_Result.xlsx
- Supporting information/S1_Model Data/Semi centralised form/
- Supporting information/S1_Model Data/Semi centralised form/2D_Semi centralised form_Result.xlsx
- Supporting information/S1_Model Data/Semi centralised form/3D_Plane semi concentration - height difference.xlsx
- Supporting information/S1_Model Data/Semi centralised form/3D_Plane semi concentration - no difference in height figure.xlsx
- Supporting information/S2_Data of Each Ring/
- Supporting information/S2_Data of Each Ring/Inner Ring/
- Supporting information/S2_Data of Each Ring/Inner Ring/Result.xlsx
- Supporting information/S2_Data of Each Ring/Middle Ring/
- Supporting information/S2_Data of Each Ring/Middle Ring/Result.xlsx
- Supporting information/S2_Data of Each Ring/Outer Ring/
- Supporting information/S2_Data of Each Ring/Outer Ring/Result.xlsx
