# Supplementary material for: Urban spatial form analysis based on the architectural layout -- Taking Zhengzhou City as an example
Source: PLoS One. 2022 Dec 9;17(12):e0277169. doi: 10.1371/journal.pone.0277169 (PMC9733843; doi:10.1371/journal.pone.0277169)
Supplement: S1 File — (ZIP) [file pone.0277169.s001.zip › Supporting information/S1_Model Data/Concentration form/2D_Plane concentration - no difference in height_Result.xlsx]

## Sheet: Sheet1
集中模式				logR	logNR
	1024	4		3.0103	0.60206
	512	9		2.70927	0.954243
	256	25		2.40824	1.39794
	128	81		2.10721	1.90849
	64	309		1.80618	2.48996
	32	1489		1.50515	3.17289
	16	5790		1.20412	3.76268
	8	20160		0.90309	4.30449
	4	67117		0.60206	4.82683
	2	260900		0.30103	5.41647
