# Supplementary material for: Urban spatial form analysis based on the architectural layout -- Taking Zhengzhou City as an example
Source: PLoS One. 2022 Dec 9;17(12):e0277169. doi: 10.1371/journal.pone.0277169 (PMC9733843; doi:10.1371/journal.pone.0277169)
Supplement: S1 File — (ZIP) [file pone.0277169.s001.zip › Supporting information/S1_Model Data/Concentration form/3D_Plane concentration - no difference in height_Result.xlsx]

## Sheet: Sheet1
集中模式				logR	logNR
	1024	8		3.0103	0.90309
	512	36		2.70927	1.5563
	256	200		2.40824	2.30103
	128	1296		2.10721	3.11261
	64	9248		1.80618	3.96605
	32	49696		1.50515	4.69632
	16	249120		1.20412	5.39641
	8	1092960		0.90309	6.0386
	4	6895904		0.60206	6.83859
	2	52401600		0.30103	7.71934
