# Supplementary material for: Urban spatial form analysis based on the architectural layout -- Taking Zhengzhou City as an example
Source: PLoS One. 2022 Dec 9;17(12):e0277169. doi: 10.1371/journal.pone.0277169 (PMC9733843; doi:10.1371/journal.pone.0277169)
Supplement: S1 File — (ZIP) [file pone.0277169.s001.zip › Supporting information/S1_Model Data/Dispersion form/2D_Dispersion form_Result.xlsx]

## Sheet: Sheet1
分散模式				logR	logNR
	1024	4		3.0103	0.60206
	512	16		2.70927	1.20412
	256	42		2.40824	1.62325
	128	125		2.10721	2.09691
	64	451		1.80618	2.65418
	32	1748		1.50515	3.24254
	16	6770		1.20412	3.83059
	8	15427		0.90309	4.18828
	4	67380		0.60206	4.82853
	2	230142		0.30103	5.362
