# Supplementary material for: Urban spatial form analysis based on the architectural layout -- Taking Zhengzhou City as an example
Source: PLoS One. 2022 Dec 9;17(12):e0277169. doi: 10.1371/journal.pone.0277169 (PMC9733843; doi:10.1371/journal.pone.0277169)
Supplement: S1 File — (ZIP) [file pone.0277169.s001.zip › Supporting information/S1_Model Data/Dispersion form/3D_Plane dispersion - height difference_Result.xlsx]

## Sheet: Sheet1
半集中模式				logR	logNR
	1024	7		3.0103	0.845098
	512	46		2.70927	1.66276
	256	234		2.40824	2.36922
	128	823		2.10721	2.9154
	64	5047		1.80618	3.70303
	32	27072		1.50515	4.43252
	16	152560		1.20412	5.18344
	8	842112		0.90309	5.92537
	4	4254560		0.60206	6.62885
	2	20377408		0.30103	7.30915
