# Supplementary material for: Urban spatial form analysis based on the architectural layout -- Taking Zhengzhou City as an example
Source: PLoS One. 2022 Dec 9;17(12):e0277169. doi: 10.1371/journal.pone.0277169 (PMC9733843; doi:10.1371/journal.pone.0277169)
Supplement: S1 File — (ZIP) [file pone.0277169.s001.zip › Supporting information/S1_Model Data/Dispersion form/3D_Plane dispersion - no difference in height_Result.xlsx]

## Sheet: Sheet1
半集中模式				logR	logNR
	1024	8		3.0103	0.90309
	512	64		2.70927	1.80618
	256	376		2.40824	2.57519
	128	1860		2.10721	3.26951
	64	10312		1.80618	4.01334
	32	47072		1.50515	4.67276
	16	202560		1.20412	5.30655
	8	1042112		0.90309	6.01791
	4	8354560		0.60206	6.92192
	2	34377408		0.30103	7.53627
