# Supplementary material for: Urban spatial form analysis based on the architectural layout -- Taking Zhengzhou City as an example
Source: PLoS One. 2022 Dec 9;17(12):e0277169. doi: 10.1371/journal.pone.0277169 (PMC9733843; doi:10.1371/journal.pone.0277169)
Supplement: S1 File — (ZIP) [file pone.0277169.s001.zip › Supporting information/S1_Model Data/Semi centralised form/2D_Semi centralised form_Result.xlsx]

## Sheet: Sheet1
半集中模式				logR	logNR
	1024	4		3.0103	0.60206
	512	12		2.70927	1.07918
	256	32		2.40824	1.50515
	128	92		2.10721	1.96379
	64	294		1.80618	2.46835
	32	1540		1.50515	3.18752
	16	4998		1.20412	3.6988
	8	15739		0.90309	4.19698
	4	81884		0.60206	4.9132
	2	266794		0.30103	5.42618
