# Supplementary material for: Urban spatial form analysis based on the architectural layout -- Taking Zhengzhou City as an example
Source: PLoS One. 2022 Dec 9;17(12):e0277169. doi: 10.1371/journal.pone.0277169 (PMC9733843; doi:10.1371/journal.pone.0277169)
Supplement: S1 File — (ZIP) [file pone.0277169.s001.zip › Supporting information/S1_Model Data/Semi centralised form/3D_Plane semi concentration - height difference.xlsx]

## Sheet: Sheet1
半集中模式				logR	logNR
	1024	5		3.0103	0.69897
	512	29		2.70927	1.4624
	256	106		2.40824	2.02531
	128	858		2.10721	2.93349
	64	5408		1.80618	3.73304
	32	30840		1.50515	4.48911
	16	108096		1.20412	5.03381
	8	640736		0.90309	5.80668
	4	3035608		0.60206	6.48225
	2	19869386		0.30103	7.29818
