# Supplementary material for: Urban spatial form analysis based on the architectural layout -- Taking Zhengzhou City as an example
Source: PLoS One. 2022 Dec 9;17(12):e0277169. doi: 10.1371/journal.pone.0277169 (PMC9733843; doi:10.1371/journal.pone.0277169)
Supplement: S1 File — (ZIP) [file pone.0277169.s001.zip › Supporting information/S1_Model Data/Semi centralised form/3D_Plane semi concentration - no difference in height figure.xlsx]

## Sheet: Sheet1
半集中模式				logR	logNR
	1024	8		3.0103	0.90309
	512	48		2.70927	1.68124
	256	372		2.40824	2.57054
	128	1440		2.10721	3.15836
	64	8228		1.80618	3.91529
	32	47360		1.50515	4.67541
	16	204784		1.20412	5.3113
	8	1001168		0.90309	6.00051
	4	5296896		0.60206	6.72402
	2	65061376		0.30103	7.81332
