# Supplementary material for: Urban spatial form analysis based on the architectural layout -- Taking Zhengzhou City as an example
Source: PLoS One. 2022 Dec 9;17(12):e0277169. doi: 10.1371/journal.pone.0277169 (PMC9733843; doi:10.1371/journal.pone.0277169)
Supplement: S1 File — (ZIP) [file pone.0277169.s001.zip › Supporting information/S2_Data of Each Ring/Inner Ring/Result.xlsx]

## Sheet: Sheet1
2D				logR	logNR									3D				logR	logNR
	1024	4		3.0103	0.60206										1024	13		3.0103	1.11394
	512	16		2.70927	1.20412										512	86		2.70927	1.9345
	256	63		2.40824	1.79934										256	573		2.40824	2.75815
	128	245		2.10721	2.38917										128	3469		2.10721	3.5402
	64	958		1.80618	2.98137										64	16182		1.80618	4.20903
	32	3731		1.50515	3.57183										32	101595		1.50515	5.00687
	16	13693		1.20412	4.1365										16	559825		1.20412	5.74805
	8	46440		0.90309	4.66689										8	3105094		0.90309	6.49207
	4	145740		0.60206	5.16358										4	17338378		0.60206	7.23901
	2	431061		0.30103	5.63454										2	98145036		0.30103	7.99187
