# Supplementary material for: Urban spatial form analysis based on the architectural layout -- Taking Zhengzhou City as an example
Source: PLoS One. 2022 Dec 9;17(12):e0277169. doi: 10.1371/journal.pone.0277169 (PMC9733843; doi:10.1371/journal.pone.0277169)
Supplement: S1 File — (ZIP) [file pone.0277169.s001.zip › Supporting information/S2_Data of Each Ring/Middle Ring/Result.xlsx]

## Sheet: Sheet1
2D				logR	logNR									3D				logR	logNR
	1024	4		3.0103	0.60206										1024	14		3.0103	1.14613
	512	16		2.70927	1.20412										512	83		2.70927	1.91908
	256	63		2.40824	1.79934										256	495		2.40824	2.69461
	128	240		2.10721	2.38021										128	2999		2.10721	3.47698
	64	897		1.80618	2.95279										64	16685		1.80618	4.22233
	32	3317		1.50515	3.52075										32	86181		1.50515	4.93541
	16	11845		1.20412	4.07354										16	450709		1.20412	5.6539
	8	40241		0.90309	4.60467										8	2467255		0.90309	6.39221
	4	127851		0.60206	5.1067										4	13440132		0.60206	7.1284
	2	379652		0.30103	5.57939										2	73244434		0.30103	7.86477
