# Supplementary material for: Urban spatial form analysis based on the architectural layout -- Taking Zhengzhou City as an example
Source: PLoS One. 2022 Dec 9;17(12):e0277169. doi: 10.1371/journal.pone.0277169 (PMC9733843; doi:10.1371/journal.pone.0277169)
Supplement: S1 File — (ZIP) [file pone.0277169.s001.zip › Supporting information/S2_Data of Each Ring/Outer Ring/Result.xlsx]

## Sheet: Sheet1
2D				logR	logNR									3D				logR	logNR
	1024	4		3.0103	0.60206										1024	11		3.0103	1.04139
	512	16		2.70927	1.20412										512	64		2.70927	1.80618
	256	56		2.40824	1.74819										256	373		2.40824	2.57171
	128	206		2.10721	2.31387										128	2155		2.10721	3.33345
	64	728		1.80618	2.86213										64	10912		1.80618	4.0379
	32	2456		1.50515	3.39023										32	55195		1.50515	4.7419
	16	8158		1.20412	3.91158										16	275857		1.20412	5.44068
	8	26447		0.90309	4.42238										8	1425260		0.90309	6.15389
	4	84273		0.60206	4.92569										4	7749124		0.60206	6.88925
	2	256610		0.30103	5.40927										2	41689493		0.30103	7.62003
